# Supplementary material for: A Rapid and Complete Photodegradation of Doxycycline Using rGO@CuO Nanocomposite Under Visible and Direct Sunlight: Mechanistic Insights and Real-Time Applicability
Source: Nanomaterials (Basel). 2025 Jun 20;15(13):953. doi: 10.3390/nano15130953 (PMC12251118; doi:10.3390/nano15130953)
Supplement: Supplementary file 1 [file nanomaterials-15-00953-s001.zip]

Archive with 1 entries (1 files):
- nanomaterials-3642239-supplementary.pdf
